# Supplementary material for: Twenty-Five Years of Domoic Acid Monitoring in Galicia (NW Spain): Spatial, Temporal, and Interspecific Variations
Source: Toxins (Basel). 2021 Oct 25;13(11):756. doi: 10.3390/toxins13110756 (PMC8624277; doi:10.3390/toxins13110756)
Supplement: Supplementary file 1 [file toxins-13-00756-s001.zip]

Archive with 1 entries (1 files):
- toxins-1391926 - Supplementary.pdf
